# Supplementary material for: Can follow up lung ultrasound in Coronavirus Disease-19 patients indicate clinical outcome?
Source: PLoS One. 2021 Aug 25;16(8):e0256359. doi: 10.1371/journal.pone.0256359 (PMC8386874; doi:10.1371/journal.pone.0256359)
Supplement: S1 Data — (XLSX) [file pone.0256359.s001.xlsx]

## Sheet: LUS-COV19_SupplMinimalDataFile
Patient Characteristics and Course of Disease						Lung Ultrasound Findings
Patient ID	Patient Age	Sex	Oxygen demand	Transfer to ICU	Death	cum B-lines d1	cum B-lines d3	cum B-lines d5	pleural line irregularities	subpleural consolidations
1	81	male	from beginning	0	0	14	12	10	stable	increase
2	67	male	from beginning	1	1	12	24		increase	stable
3	75	male	from beginning	0	0	16	14	13	increase	increase
4	82	female	none	0	0	4	4		stable	increase
5	80	female	none	0	0	2	2		none	stable
6	73	male	from beginning	0	0	2
7	47	male	none	0	0	1
8	81	female	none	0	0	13	13	2	decrease	decrease
9	53	female	from beginning	0	0	13	13	12	stable	increase
10	94	female	from beginning	0	0	6	6	12	stable	none
11	61	female		0	0	3
12	88	female	from beginning	0	0	8	12	4	stable	increase
13	69	male	none	0	0	3	3	2	decrease	decrease
14	54	female	from beginning	0	0	6	6	6	stable	increase
15	59	male	none	0	0	8	4		stable	decrease
16	67	female	from beginning	1	1	10	8		stable	increase
17	72	female	from beginning	1	0	5	12	12	increase	increase
18	70	male	over time	0	0	9	8	6	stable	stable
19	77	male	over time	1	1	8	8	10	increase	increase
20	83	female	from beginning	1	1	5	10	10	stable	stable
21	67	male	from beginning	1	0	18	18	20	increase	increase
22	78	male	over time	1	0	4	6		stable	increase
23	84	female		0	0	3
24	81	female	none	0	0	12	10	8	stable	stable
25	75	male	from beginning	0	0	14	16	23	stable	stable
26	68	male	from beginning	1	1	12	14	14	increase	increase
28	69	male	from beginning	0	0	16	14	14	stable	stable
27	53	male	from beginning	0	0	12	12	12	stable	stable
29	63	male	from beginning	0	0	5	5	3	stable	none
30	32	male	none	0	0	4	2	2	decrease	none
